# Supplementary material for: Five new species of Vibrissina Rondani (Diptera: Tachinidae) from Area de Conservación Guanacaste in Northwestern Costa Rica
Source: Biodivers Data J. 2017 Jul 18;(5):e10967. doi: 10.3897/BDJ.5.e10967 (PMC5521162; doi:10.3897/BDJ.5.e10967)
Supplement: XML Treatment for Vibrissina [file BDJ.5.e10967-treatment1.xml]

<!DOCTYPE tp:taxon-treatment
  PUBLIC "-//TaxonX//DTD Taxonomic Treatment Publishing DTD v0 20100105//EN" "tax-treatment-NSO.dtd">
<tp:taxon-treatment xmlns:tp="http://www.plazi.org/taxpub"><tp:treatment-meta><mixed-citation publication-type="journal"><person-group><name><surname>Fleming</surname><given-names>AJ</given-names></name><name><surname>Wood</surname><given-names>D. Monty</given-names></name><name><surname>Smith</surname><given-names>M. Alex</given-names></name><name><surname>Dapkey</surname><given-names>Tanya</given-names></name><name><surname>Hallwachs</surname><given-names>Winnie</given-names></name><name><surname>Janzen</surname><given-names>Daniel H.</given-names></name></person-group><article-title>Five new species of <italic><tp:taxon-name><tp:taxon-name-part taxon-name-part-type="genus" reg="Vibrissina">Vibrissina</tp:taxon-name-part></tp:taxon-name></italic> Rondani (<tp:taxon-name><tp:taxon-name-part taxon-name-part-type="order">Diptera</tp:taxon-name-part></tp:taxon-name>: <tp:taxon-name><tp:taxon-name-part taxon-name-part-type="family">Tachinidae</tp:taxon-name-part></tp:taxon-name>) from Area de Conservación Guanacaste in Northwestern Costa Rica</article-title><source>Biodivers Data J</source><day>18</day><month>7</month><year>2017</year><volume>2017</volume><issue>5</issue><pub-id pub-id-type="doi">10.3897/BDJ.5.e10967</pub-id></mixed-citation></tp:treatment-meta><tp:nomenclature><tp:taxon-name>
            <tp:taxon-name-part taxon-name-part-type="genus">Vibrissina</tp:taxon-name-part>
          </tp:taxon-name><tp:taxon-authority>Rondani, 1861</tp:taxon-authority><tp:nomenclature-citation-list><tp:nomenclature-citation><tp:taxon-name>
                <tp:taxon-name-part taxon-name-part-type="genus" reg="Vibrissina">Vibrissina</tp:taxon-name-part>
              </tp:taxon-name><comment> Rondani, 1861: 35. Type species: <italic><tp:taxon-name><tp:taxon-name-part taxon-name-part-type="genus" reg="Frontina">Frontina</tp:taxon-name-part> <tp:taxon-name-part taxon-name-part-type="species" reg="demissa">demissa</tp:taxon-name-part></tp:taxon-name></italic> Meigen, 1838 [misidentified, =<italic><tp:taxon-name><tp:taxon-name-part taxon-name-part-type="genus" reg="Tachina">Tachina</tp:taxon-name-part> <tp:taxon-name-part taxon-name-part-type="species" reg="turrita">turrita</tp:taxon-name-part></tp:taxon-name></italic> Meigen, 1824], by original designation.</comment></tp:nomenclature-citation><tp:nomenclature-citation><tp:taxon-name>
                <tp:taxon-name-part taxon-name-part-type="genus" reg="Microvibrissina">Microvibrissina</tp:taxon-name-part>
              </tp:taxon-name><comment> Villeneuve, 1911: 82. Type species: <italic><tp:taxon-name><tp:taxon-name-part taxon-name-part-type="genus" reg="Tachina">Tachina</tp:taxon-name-part> <tp:taxon-name-part taxon-name-part-type="species" reg="muscaria">muscaria</tp:taxon-name-part></tp:taxon-name></italic> Fallén sensu Meigen [misidentified, = <italic><tp:taxon-name><tp:taxon-name-part taxon-name-part-type="genus" reg="Latreillia">Latreillia</tp:taxon-name-part> <tp:taxon-name-part taxon-name-part-type="species" reg="debilitata">debilitata</tp:taxon-name-part></tp:taxon-name></italic> Pandellé, 1896: 110]. Synonymy by Herting (1984: 186). As explained by <xref ref-type="bibr" rid="B3662647">Herting (1984)</xref> the synonymy results from a misidentification of the type-species of <italic><tp:taxon-name><tp:taxon-name-part taxon-name-part-type="genus" reg="Microvibrissina">Microvibrissina</tp:taxon-name-part></tp:taxon-name></italic> Villeneuve. The specimen under the name <italic><tp:taxon-name><tp:taxon-name-part taxon-name-part-type="genus" reg="Tachina">Tachina</tp:taxon-name-part> <tp:taxon-name-part taxon-name-part-type="species" reg="muscaria">muscaria</tp:taxon-name-part></tp:taxon-name></italic> Fallen in Meigen's collection is actually a <italic><tp:taxon-name><tp:taxon-name-part taxon-name-part-type="genus" reg="Vibrissina">Vibrissina</tp:taxon-name-part> <tp:taxon-name-part taxon-name-part-type="species" reg="turrita">turrita</tp:taxon-name-part></tp:taxon-name></italic>. Villeneuve saw it, mistook the sex and misidentified the specimen as a <italic><tp:taxon-name><tp:taxon-name-part taxon-name-part-type="genus" reg="Vibrissina">V.</tp:taxon-name-part> <tp:taxon-name-part taxon-name-part-type="species" reg="debilitata">debilitata</tp:taxon-name-part></tp:taxon-name></italic> (<xref ref-type="bibr" rid="B3662647">Herting 1984</xref>).</comment></tp:nomenclature-citation><tp:nomenclature-citation><tp:taxon-name>
                <tp:taxon-name-part taxon-name-part-type="genus" reg="Spathimeigenia">Spathimeigenia</tp:taxon-name-part>
              </tp:taxon-name><comment> Townsend, 1915: 19. Type species: <italic><tp:taxon-name><tp:taxon-name-part taxon-name-part-type="genus" reg="Spathimeigenia">Spathimeigenia</tp:taxon-name-part> <tp:taxon-name-part taxon-name-part-type="species" reg="spinigera">spinigera</tp:taxon-name-part></tp:taxon-name></italic> Townsend, 1915, by original designation. Synonymy proposed by Wood (1985: 86).</comment></tp:nomenclature-citation><tp:nomenclature-citation><tp:taxon-name>
                <tp:taxon-name-part taxon-name-part-type="genus" reg="Hylotomomyia">Hylotomomyia</tp:taxon-name-part>
              </tp:taxon-name><comment> Townsend, 1916: 31. Type species: <italic><tp:taxon-name><tp:taxon-name-part taxon-name-part-type="genus" reg="Admontia">Admontia</tp:taxon-name-part> <tp:taxon-name-part taxon-name-part-type="species" reg="hylotomae">hylotomae</tp:taxon-name-part></tp:taxon-name></italic> Coquillett, 1898, by original designation. Synonymy proposed by Wood (1985: 86).</comment></tp:nomenclature-citation><tp:nomenclature-citation><tp:taxon-name>
                <tp:taxon-name-part taxon-name-part-type="genus" reg="Schizocerophaga">Schizocerophaga</tp:taxon-name-part>
              </tp:taxon-name><comment> Townsend, 1916: 77. Type species: <italic><tp:taxon-name><tp:taxon-name-part taxon-name-part-type="genus" reg="Schizocerophaga">Schizocerophaga</tp:taxon-name-part> <tp:taxon-name-part taxon-name-part-type="species" reg="leibyi">leibyi</tp:taxon-name-part></tp:taxon-name></italic> Townsend, 1916, by original designation. Synonymy proposed by Wood (1985: 86).</comment></tp:nomenclature-citation><tp:nomenclature-citation><tp:taxon-name>
                <tp:taxon-name-part taxon-name-part-type="genus" reg="Jicaltepecia">Jicaltepecia</tp:taxon-name-part>
              </tp:taxon-name><comment> Townsend, 1917: 49. Type species: <italic><tp:taxon-name><tp:taxon-name-part taxon-name-part-type="genus" reg="Jicaltepecia">Jicaltepecia</tp:taxon-name-part> <tp:taxon-name-part taxon-name-part-type="species" reg="rafaela">rafaela</tp:taxon-name-part></tp:taxon-name></italic> Townsend, 1917, by original designation. Synonymy proposed by Wood (1985: 86).</comment></tp:nomenclature-citation><tp:nomenclature-citation><tp:taxon-name>
                <tp:taxon-name-part taxon-name-part-type="genus" reg="Acemeigenia">Acemeigenia</tp:taxon-name-part>
              </tp:taxon-name><comment> Townsend, 1927: 241. Type species: <italic><tp:taxon-name><tp:taxon-name-part taxon-name-part-type="genus" reg="Acemeigenia">Acemeigenia</tp:taxon-name-part> <tp:taxon-name-part taxon-name-part-type="species" reg="inca">inca</tp:taxon-name-part></tp:taxon-name></italic> Townsend, 1927, by original designation. Synonymy proposed by Wood (1985: 87).</comment></tp:nomenclature-citation><tp:nomenclature-citation><tp:taxon-name>
                <tp:taxon-name-part taxon-name-part-type="genus" reg="Hypophylax">Hypophylax</tp:taxon-name-part>
              </tp:taxon-name><comment> Townsend, 1935: 232. Type species: <italic><tp:taxon-name><tp:taxon-name-part taxon-name-part-type="genus" reg="Hypophylax">Hypophylax</tp:taxon-name-part> <tp:taxon-name-part taxon-name-part-type="species" reg="prospheryx">prospheryx</tp:taxon-name-part></tp:taxon-name></italic> Townsend, 1935, by original designation. Synonymy proposed by Wood (1985: 87).</comment></tp:nomenclature-citation><tp:nomenclature-citation><tp:taxon-name>
                <tp:taxon-name-part taxon-name-part-type="genus" reg="Neoswaldia">Neoswaldia</tp:taxon-name-part>
              </tp:taxon-name><comment> Mesnil, 1960: 655. Type species: <italic><tp:taxon-name><tp:taxon-name-part taxon-name-part-type="genus" reg="Hylotomomyia">Hylotomomyia</tp:taxon-name-part> <tp:taxon-name-part taxon-name-part-type="species" reg="buckelli">buckelli</tp:taxon-name-part></tp:taxon-name></italic> Curran, 1926, by monotypy. Synonymy proposed by Wood (1985: 87).</comment></tp:nomenclature-citation><tp:nomenclature-citation><tp:taxon-name>
                <tp:taxon-name-part taxon-name-part-type="genus">Vibrissina</tp:taxon-name-part>
              </tp:taxon-name><comment><bold>Previously described Neotropical species included in <italic><tp:taxon-name><tp:taxon-name-part taxon-name-part-type="genus" reg="Vibrissina">Vibrissina</tp:taxon-name-part></tp:taxon-name></italic></bold>:</comment></tp:nomenclature-citation><tp:nomenclature-citation><tp:taxon-name>
                <tp:taxon-name-part taxon-name-part-type="genus">Vibrissina</tp:taxon-name-part>
              </tp:taxon-name><comment><italic>aberrans</italic> Wulp, 1890: 198 (<italic><tp:taxon-name><tp:taxon-name-part taxon-name-part-type="genus" reg="Anisia">Anisia</tp:taxon-name-part></tp:taxon-name></italic>). Lectotype male (NHMUK), by designation of <xref ref-type="bibr" rid="B2325236">Wood (1985)</xref> [examined by DMW]. Type locality: Mexico, Guerrero, Omilteme.</comment></tp:nomenclature-citation><tp:nomenclature-citation><tp:taxon-name>
                <tp:taxon-name-part taxon-name-part-type="genus" reg="Chaetolyga"/>
                <tp:taxon-name-part taxon-name-part-type="species" reg="albopicta">albopicta</tp:taxon-name-part>
              </tp:taxon-name><comment> Bigot, 1889: 258 (<italic><tp:taxon-name><tp:taxon-name-part taxon-name-part-type="genus" reg="Chaetolyga">Chaetolyga</tp:taxon-name-part></tp:taxon-name></italic>). Lectotype female (NHMUK), by designation of <xref ref-type="bibr" rid="B2325236">Wood (1985)</xref> [examined by DMW]. Type locality: Mexico.</comment></tp:nomenclature-citation><tp:nomenclature-citation><tp:taxon-name>
                <tp:taxon-name-part taxon-name-part-type="genus">Vibrissina</tp:taxon-name-part>
              </tp:taxon-name><comment><italic>bilineata</italic> Wulp, 1890: 112 (<italic><tp:taxon-name><tp:taxon-name-part taxon-name-part-type="genus" reg="Masicera">Masicera</tp:taxon-name-part></tp:taxon-name></italic>). Holotype female (NHMUK) [examined by DMW]. Type locality: Mexico, North Yucatan, Temax.</comment></tp:nomenclature-citation><tp:nomenclature-citation><tp:taxon-name>
                <tp:taxon-name-part taxon-name-part-type="genus">Vibrissina</tp:taxon-name-part>
              </tp:taxon-name><comment><italic>candicans</italic> Wulp, 1890: 194 (<italic><tp:taxon-name><tp:taxon-name-part taxon-name-part-type="genus" reg="Anisia">Anisia</tp:taxon-name-part></tp:taxon-name></italic>). Holotype male (NHMUK), published as female [examined by DMW]. Type locality: Mexico, Morelos, Cuernavaca.</comment></tp:nomenclature-citation><tp:nomenclature-citation><tp:taxon-name>
                <tp:taxon-name-part taxon-name-part-type="genus">Vibrissina</tp:taxon-name-part>
              </tp:taxon-name><comment><italic>carinata</italic> Wulp, 1890: 184 (<italic><tp:taxon-name><tp:taxon-name-part taxon-name-part-type="genus" reg="Telothyria">Telothyria</tp:taxon-name-part></tp:taxon-name></italic>). Lectotype female (NHMUK), by designation of <xref ref-type="bibr" rid="B2325236">Wood (1985)</xref> [examined by DMW]. Type locality: Mexico, Veracruz, Atoyac.</comment></tp:nomenclature-citation><tp:nomenclature-citation><tp:taxon-name>
                <tp:taxon-name-part taxon-name-part-type="genus">Vibrissina</tp:taxon-name-part>
              </tp:taxon-name><comment><italic>curva</italic> Wulp, 1890: 177 (<italic><tp:taxon-name><tp:taxon-name-part taxon-name-part-type="genus" reg="Telothyria">Telothyria</tp:taxon-name-part></tp:taxon-name></italic>). Holotype male (NHMUK) [examined by DMW]. Type locality: Mexico, Guerrero, Savana Grande.</comment></tp:nomenclature-citation><tp:nomenclature-citation><tp:taxon-name>
                <tp:taxon-name-part taxon-name-part-type="genus">Vibrissina</tp:taxon-name-part>
              </tp:taxon-name><comment><italic>dieloceri</italic> Townsend, 1942: 438 (<italic><tp:taxon-name><tp:taxon-name-part taxon-name-part-type="genus" reg="Hylotomomyia">Hylotomomyia</tp:taxon-name-part></tp:taxon-name></italic>). Lectotype female (MZSP), [examined by DMW] by fixation of Toma &amp; Nihei (2006: 247) (examination of “Holótipo f.” from Minas Gerais in MZSP is regarded as a lectotype fixation). Type locality: Brazil, Minas Gerais, Para de Minas, Florestal (reared January 25 from cocoon mass of <italic><tp:taxon-name><tp:taxon-name-part taxon-name-part-type="genus" reg="Dielocerus">Dielocerus</tp:taxon-name-part> <tp:taxon-name-part taxon-name-part-type="species" reg="formosus">formosus</tp:taxon-name-part></tp:taxon-name></italic> (Wood, personal note)).</comment></tp:nomenclature-citation><tp:nomenclature-citation><tp:taxon-name>
                <tp:taxon-name-part taxon-name-part-type="genus">Vibrissina</tp:taxon-name-part>
              </tp:taxon-name><comment><italic>fasciata</italic> Wulp, 1890: 179 (<italic><tp:taxon-name><tp:taxon-name-part taxon-name-part-type="genus" reg="Telothyria">Telothyria</tp:taxon-name-part></tp:taxon-name></italic>). Lectotype male (NHMUK), by designation of <xref ref-type="bibr" rid="B2325236">Wood (1985)</xref> [examined by DMW]. Type locality: Mexico, Tabasco, Teapa.</comment></tp:nomenclature-citation><tp:nomenclature-citation><tp:taxon-name>
                <tp:taxon-name-part taxon-name-part-type="genus">Vibrissina</tp:taxon-name-part>
              </tp:taxon-name><comment><italic>flavocalyptrata</italic> Brèthes, 1909: 94 (<italic><tp:taxon-name><tp:taxon-name-part taxon-name-part-type="genus" reg="Vibrissina">Vibrissina</tp:taxon-name-part></tp:taxon-name></italic>). Holotype female (MACN, or lost). Type locality: Argentina, Mendoza, Valle del Río Tupungato.</comment></tp:nomenclature-citation><tp:nomenclature-citation><tp:taxon-name>
                <tp:taxon-name-part taxon-name-part-type="genus">Vibrissina</tp:taxon-name-part>
              </tp:taxon-name><comment><italic>forticula</italic> Wulp, 1890: 174 (<italic><tp:taxon-name><tp:taxon-name-part taxon-name-part-type="genus" reg="Telothyria">Telothyria</tp:taxon-name-part></tp:taxon-name></italic>). Lectotype male (NHMUK), by designation of <xref ref-type="bibr" rid="B2325236">Wood (1985)</xref> [examined by DMW]. Type locality: Mexico, Guerrero, Amula.</comment></tp:nomenclature-citation><tp:nomenclature-citation><tp:taxon-name>
                <tp:taxon-name-part taxon-name-part-type="genus">Vibrissina</tp:taxon-name-part>
              </tp:taxon-name><comment><italic>sublineata</italic> Wulp, 1890: 181 (<italic><tp:taxon-name><tp:taxon-name-part taxon-name-part-type="genus" reg="Telothyria">Telothyria</tp:taxon-name-part></tp:taxon-name></italic>). Holotype female (NHMUK) [examined by DMW]. Type locality: Mexico, Guerrero, Amula.</comment></tp:nomenclature-citation><tp:nomenclature-citation><tp:taxon-name>
                <tp:taxon-name-part taxon-name-part-type="genus" reg="Acemeigenia"/>
                <tp:taxon-name-part taxon-name-part-type="species" reg="inca">inca</tp:taxon-name-part>
              </tp:taxon-name><comment> Townsend, 1927: 282 (<italic><tp:taxon-name><tp:taxon-name-part taxon-name-part-type="genus" reg="Acemeigenia">Acemeigenia</tp:taxon-name-part></tp:taxon-name></italic>). Holotype male (USNM) [examined by DMW]. Type locality: Peru, Cuzco.</comment></tp:nomenclature-citation><tp:nomenclature-citation><tp:taxon-name>
                <tp:taxon-name-part taxon-name-part-type="class">insecta</tp:taxon-name-part>
              </tp:taxon-name><comment> Giglio-Tos, 1893: 7 (<italic><tp:taxon-name><tp:taxon-name-part taxon-name-part-type="genus" reg="Degeeria">Degeeria</tp:taxon-name-part></tp:taxon-name></italic>). Holotype male (MRSN), published as female [examined by DMW]. Type locality: Mexico.</comment></tp:nomenclature-citation><tp:nomenclature-citation><tp:taxon-name>
                <tp:taxon-name-part taxon-name-part-type="genus">Vibrissina</tp:taxon-name-part>
              </tp:taxon-name><comment><italic>itaquaquecetubae</italic> Townsend, 1929: 372 (<italic><tp:taxon-name><tp:taxon-name-part taxon-name-part-type="genus" reg="Jicaltepecia">Jicaltepecia</tp:taxon-name-part></tp:taxon-name></italic>). Seven syntypes: 6 males, 1 female (USNM) [examined by DMW]. Type locality: Brazil, São Paulo, Itaquaquecetuba.</comment></tp:nomenclature-citation><tp:nomenclature-citation><tp:taxon-name>
                <tp:taxon-name-part taxon-name-part-type="genus">Vibrissina</tp:taxon-name-part>
              </tp:taxon-name><comment><italic>lepida</italic> Wulp, 1890: 135 (<italic><tp:taxon-name><tp:taxon-name-part taxon-name-part-type="genus" reg="Myobia">Myobia</tp:taxon-name-part></tp:taxon-name></italic>). Lectotype male (NHMUK), by designation of <xref ref-type="bibr" rid="B2325236">Wood (1985)</xref> [examined by DMW]. Type locality: Mexico, Guerrero, Omilteme.</comment></tp:nomenclature-citation><tp:nomenclature-citation><tp:taxon-name>
                <tp:taxon-name-part taxon-name-part-type="genus">Vibrissina</tp:taxon-name-part>
              </tp:taxon-name><comment><italic>mexicana</italic> Aldrich, 1931: 5 (<italic><tp:taxon-name><tp:taxon-name-part taxon-name-part-type="genus" reg="Spathimeigenia">Spathimeigenia</tp:taxon-name-part></tp:taxon-name></italic>). Holotype male (USNM) [examined by DMW]. Type locality: Mexico, Michoacan, Erongaricaro.</comment></tp:nomenclature-citation><tp:nomenclature-citation><tp:taxon-name>
                <tp:taxon-name-part taxon-name-part-type="genus">Vibrissina</tp:taxon-name-part>
              </tp:taxon-name><comment><italic>mucorea</italic> Wulp, 1890: 199 (<italic><tp:taxon-name><tp:taxon-name-part taxon-name-part-type="genus" reg="Anisia">Anisia</tp:taxon-name-part></tp:taxon-name></italic>). Lectotype male (NHMUK), by designation of <xref ref-type="bibr" rid="B2325236">Wood (1985)</xref> [examined by DMW]. Type locality: Mexico, Guerrero, Chilpancingo.</comment></tp:nomenclature-citation><tp:nomenclature-citation><tp:taxon-name>
                <tp:taxon-name-part taxon-name-part-type="genus">Vibrissina</tp:taxon-name-part>
              </tp:taxon-name><comment><italic>obscura</italic> Aldrich, 1931: 6 (<italic><tp:taxon-name><tp:taxon-name-part taxon-name-part-type="genus" reg="Spathimeigenia">Spathimeigenia</tp:taxon-name-part></tp:taxon-name></italic>). Holotype male (USNM) [examined by DMW]. Type locality: Mexico.</comment></tp:nomenclature-citation><tp:nomenclature-citation><tp:taxon-name>
                <tp:taxon-name-part taxon-name-part-type="genus" reg="Hypophylax"/>
                <tp:taxon-name-part taxon-name-part-type="species" reg="prospheryx">prospheryx</tp:taxon-name-part>
              </tp:taxon-name><comment> Townsend, 1935: 232 (<italic><tp:taxon-name><tp:taxon-name-part taxon-name-part-type="genus" reg="Hypophylax">Hypophylax</tp:taxon-name-part></tp:taxon-name></italic>). Holotype female (NHMUK) [examined by DMW]. Type locality: Guyana, Pacaraima Mts., Upper Ireng River.</comment></tp:nomenclature-citation><tp:nomenclature-citation><tp:taxon-name>
                <tp:taxon-name-part taxon-name-part-type="genus" reg="Jicaltepecia"/>
                <tp:taxon-name-part taxon-name-part-type="species" reg="rafaela">rafaela</tp:taxon-name-part>
              </tp:taxon-name><comment> Townsend, 1917: 49 (<italic><tp:taxon-name><tp:taxon-name-part taxon-name-part-type="genus" reg="Jicaltepecia">Jicaltepecia</tp:taxon-name-part></tp:taxon-name></italic>). Holotype female (USNM) [examined by DMW]. Type locality: Mexico, Veracruz, Jicaltepec, San Rafael.</comment></tp:nomenclature-citation><tp:nomenclature-citation><tp:taxon-name>
                <tp:taxon-name-part taxon-name-part-type="genus">Vibrissina</tp:taxon-name-part>
              </tp:taxon-name><comment><italic>remota</italic> Wulp, 1890: 181 (<italic><tp:taxon-name><tp:taxon-name-part taxon-name-part-type="genus" reg="Telothyria">Telothyria</tp:taxon-name-part></tp:taxon-name></italic>). Lectotype female (NHMUK), by designation of <xref ref-type="bibr" rid="B2325236">Wood (1985)</xref> [examined by DMW]. Type locality: Mexico, Guerrero, Xucumanatlan.</comment></tp:nomenclature-citation><tp:nomenclature-citation><tp:taxon-name>
                <tp:taxon-name-part taxon-name-part-type="genus">Vibrissina</tp:taxon-name-part>
              </tp:taxon-name><comment><italic>scita</italic> Walker, 1853:302 (<italic><tp:taxon-name><tp:taxon-name-part taxon-name-part-type="genus" reg="Tachina">Tachina</tp:taxon-name-part></tp:taxon-name></italic>). Holotype female (NHMUK) [examined by DMW]. Type locality: Brazil.</comment></tp:nomenclature-citation><tp:nomenclature-citation><tp:taxon-name>
                <tp:taxon-name-part taxon-name-part-type="genus">Vibrissina</tp:taxon-name-part>
              </tp:taxon-name><comment><italic>vaciva</italic> Wulp, 1890: 176 (<italic><tp:taxon-name><tp:taxon-name-part taxon-name-part-type="genus" reg="Telothyria">Telothyria</tp:taxon-name-part></tp:taxon-name></italic>). Holotype male (NHMUK) [examined by DMW]. Type locality: Mexico, Guerrero, Chilpancingo.</comment></tp:nomenclature-citation><tp:nomenclature-citation><tp:taxon-name>
                <tp:taxon-name-part taxon-name-part-type="genus">Vibrissina</tp:taxon-name-part>
              </tp:taxon-name><comment><italic>vicina</italic> Wulp, 1890: 184 (<italic><tp:taxon-name><tp:taxon-name-part taxon-name-part-type="genus" reg="Telothyria">Telothyria</tp:taxon-name-part></tp:taxon-name></italic>). Lectotype female (NHMUK), by designation of <xref ref-type="bibr" rid="B2325236">Wood (1985)</xref> [examined by DMW]. Type locality: Mexico, Guerrero, Xucumanatlan.</comment></tp:nomenclature-citation><tp:nomenclature-citation><tp:taxon-name>
                <tp:taxon-name-part taxon-name-part-type="genus">Vibrissina</tp:taxon-name-part>
              </tp:taxon-name><comment><italic>zonata</italic> Bigot, 1889: 261 (<italic><tp:taxon-name><tp:taxon-name-part taxon-name-part-type="genus" reg="Ceromasia">Ceromasia</tp:taxon-name-part></tp:taxon-name></italic>). Holotype female (NHMUK) [examined by DMW]. Type locality: Mexico.</comment></tp:nomenclature-citation><tp:nomenclature-citation><tp:taxon-name>
                <tp:taxon-name-part taxon-name-part-type="genus">Vibrissina</tp:taxon-name-part>
              </tp:taxon-name><tp:type-species><tp:taxon-name><tp:taxon-name-part taxon-name-part-type="genus">Frontina</tp:taxon-name-part> <tp:taxon-name-part taxon-name-part-type="species">demissa</tp:taxon-name-part></tp:taxon-name></tp:type-species><comment> Meigen, 1838<xref ref-type="bibr" rid="B2325268">Rondani 1861</xref>: 35. misidentified = Tachina turrita Meigen, 1824</comment></tp:nomenclature-citation></tp:nomenclature-citation-list></tp:nomenclature><tp:treatment-sec sec-type="Description"><title>Description</title><p>Male. <bold>Head</bold>: vertex 1/4–1/3 of head width; 1–3 reclinate orbital bristles; anteriormost reclinate orbital bristle distinctly longer than uppermost frontal bristle; ocellar bristles well developed, long, and divergent; eye bare or at most with minute, inconspicuous hairs all but invisible except under certain angles of light; parafacial on most New World species haired on lower half or more, bare in few New World species (<xref ref-type="bibr" rid="B2325236">Wood 1985</xref>); parafrontal bearing hairs interspersed among frontal bristles; lower margin of face at level of vibrissa not visible in profile; facial ridge bristled; subvibrissal ridge short, usually with 3 or fewer bristles; anterior margin of postgena concave, usually without a genal dilation; genal groove extensive, often sparsely tomentose (suggesting <tp:taxon-name><tp:taxon-name-part taxon-name-part-type="tribe">Dexiini</tp:taxon-name-part></tp:taxon-name>); postgena bearing few widely spaced bristles, the anteriormost usually larger and distinctly isolated from the rest; arista minutely pubescent, usually distinctly thickened on basal fourth or fifth. <bold>Thorax</bold>: prosternum setose; proepisternum bare; postpronotum with 3 bristles in a straight line or slightly curved row; katepisternum with 2 or 3 bristles, when 3 present then two anterior to suture and one posterior; lateral scutellar bristles shorter than subapical bristles, curved medially or straight, divergent, as long as subapical bristles. Legs: fore tibia with 1 posterior bristle; mid tibia with 1 anterodorsal bristle. Wings: vein R<sub>4+5</sub> setose, bearing only 2–3 bristles dorsally at base. <bold>Abdomen</bold>: mid-dorsal depression on syntergite 1+2 (ST1+2) extending almost to hind margin; two median marginal bristles on T3 and often also on ST1+2; row of marginal bristles on T4 and T5; 1–3 pairs of median discal bristles on T3–T5 (5th tergite sometimes bearing a complete row of discal bristles). Female as male except: 2 pairs of proclinate orbital bristles present; T3 and T4 ventolaterally flattened, their edges either studded with spines or stout bristles.</p></tp:treatment-sec><tp:treatment-sec sec-type="Diagnosis"><title>Diagnosis</title><p>Our observations of New World species of <italic><tp:taxon-name><tp:taxon-name-part taxon-name-part-type="genus" reg="Vibrissina">Vibrissina</tp:taxon-name-part></tp:taxon-name></italic> confirm those made by <xref ref-type="bibr" rid="B2325236">Wood (1985)</xref>. One of the main characteristics of the genus in the New World is that all species possess hairs on the lower half of the parafacial, usually separated from the lowest frontal bristle by a bare gap, a character trait which can be used to distinguish them from the rest of the <tp:taxon-name><tp:taxon-name-part taxon-name-part-type="tribe">Blondeliini</tp:taxon-name-part></tp:taxon-name>, with the exception of <italic><tp:taxon-name><tp:taxon-name-part taxon-name-part-type="genus" reg="Lixophaga">Lixophaga</tp:taxon-name-part> <tp:taxon-name-part taxon-name-part-type="species" reg="retiniae">retiniae</tp:taxon-name-part></tp:taxon-name></italic> (Coquillett) and <italic><tp:taxon-name><tp:taxon-name-part taxon-name-part-type="genus" reg="Erynniopsis">Erynniopsis</tp:taxon-name-part> <tp:taxon-name-part taxon-name-part-type="species" reg="antennata">antennata</tp:taxon-name-part></tp:taxon-name></italic> (Rondani) (both restricted to California and Oregon), and all species of <italic><tp:taxon-name><tp:taxon-name-part taxon-name-part-type="genus" reg="Cryptomeigenia">Cryptomeigenia</tp:taxon-name-part></tp:taxon-name></italic> Brauer &amp; Bergenstamm, which also have hairs on the lower half of the parafacial, having 4 or more bristles on the subvibrissal ridge. <xref ref-type="bibr" rid="B2325236">Wood (1985)</xref> also cites <italic><tp:taxon-name><tp:taxon-name-part taxon-name-part-type="genus" reg="Enrogalia">Enrogalia</tp:taxon-name-part> <tp:taxon-name-part taxon-name-part-type="species" reg="morigera">morigera</tp:taxon-name-part></tp:taxon-name></italic> Reinhard and <italic><tp:taxon-name><tp:taxon-name-part taxon-name-part-type="genus" reg="Istocheta">Istocheta</tp:taxon-name-part> <tp:taxon-name-part taxon-name-part-type="species" reg="aldrichi">aldrichi</tp:taxon-name-part></tp:taxon-name></italic> (Mesnil) as having hairs on the parafacial; however, in the case of both these species the hairs are most abundant on the upper half, decreasing in size and density toward the lower half. Old World species of <italic><tp:taxon-name><tp:taxon-name-part taxon-name-part-type="genus" reg="Vibrissina">Vibrissina</tp:taxon-name-part></tp:taxon-name></italic>, which lack parafacial hairs, can be separated only with difficulty from species of <italic><tp:taxon-name><tp:taxon-name-part taxon-name-part-type="genus" reg="Eucelatoria">Eucelatoria</tp:taxon-name-part></tp:taxon-name></italic> Townsend, and can be separated only by the lack of a genal dilation.</p></tp:treatment-sec><tp:treatment-sec sec-type="Distribution"><title>Distribution</title><p>Widespread throughout the Palearctic, and from Mexico to Brazil in the Neotropical Region (<xref ref-type="bibr" rid="B2325236">Wood 1985</xref>).</p></tp:treatment-sec><tp:treatment-sec sec-type="Ecology"><title>Ecology</title><p>Almost all members of <italic><tp:taxon-name><tp:taxon-name-part taxon-name-part-type="genus" reg="Vibrissina">Vibrissina</tp:taxon-name-part></tp:taxon-name></italic> are parasitic on the caterpillar-like larvae of sawflies in the families <tp:taxon-name><tp:taxon-name-part taxon-name-part-type="family">Argidae</tp:taxon-name-part></tp:taxon-name>, <tp:taxon-name><tp:taxon-name-part taxon-name-part-type="family">Diprionidae</tp:taxon-name-part></tp:taxon-name>, and <tp:taxon-name><tp:taxon-name-part taxon-name-part-type="family">Tenthredinidae</tp:taxon-name-part></tp:taxon-name> (<xref ref-type="bibr" rid="B2325236">Wood 1985</xref>). The present data from ACG inventoried larvae support this.</p></tp:treatment-sec><ref-list><ref id="B3662647"><element-citation xmlns:xlink="http://www.w3.org/1999/xlink" publication-type="article" xlink:type="simple"><person-group person-group-type="author"><name name-style="western"><surname>Herting</surname><given-names>B.</given-names></name></person-group><year>1984</year><article-title>Catalogue of Palearctic <tp:taxon-name><tp:taxon-name-part taxon-name-part-type="family">Tachinidae</tp:taxon-name-part></tp:taxon-name> (<tp:taxon-name><tp:taxon-name-part taxon-name-part-type="order">Diptera</tp:taxon-name-part></tp:taxon-name>)</article-title><source>Stuttgarter Beiträge zur Naturkunde. Serie A (Biologie)</source><volume>369</volume><fpage>1</fpage><lpage>22</lpage></element-citation></ref><ref id="B2325236"><element-citation xmlns:xlink="http://www.w3.org/1999/xlink" publication-type="article" xlink:type="simple"><person-group person-group-type="author"><name name-style="western"><surname>Wood</surname><given-names>DM</given-names></name></person-group><year>1985</year><article-title>A taxonomic conspectus of the <tp:taxon-name><tp:taxon-name-part taxon-name-part-type="tribe">Blondeliini</tp:taxon-name-part></tp:taxon-name> of North and Central America and the West Indies (<tp:taxon-name><tp:taxon-name-part taxon-name-part-type="order">Diptera</tp:taxon-name-part></tp:taxon-name>: <tp:taxon-name><tp:taxon-name-part taxon-name-part-type="family">Tachinidae</tp:taxon-name-part></tp:taxon-name>).</article-title><source>Memoirs of the Entomological Society of Canada</source><volume>132</volume><fpage>1</fpage><lpage>130</lpage></element-citation></ref><ref id="B2325268"><element-citation xmlns:xlink="http://www.w3.org/1999/xlink" publication-type="book" xlink:type="simple"><person-group person-group-type="author"><name name-style="western"><surname>Rondani</surname><given-names>A. C.</given-names></name></person-group><year>1861</year><source>Dipterologiae Italica Prodromus</source><volume>IV</volume><publisher-name>Tipographia Alexandri Stocchi</publisher-name><publisher-loc>Parmae</publisher-loc><size units="page">174</size></element-citation></ref></ref-list></tp:taxon-treatment>
