# Supplementary material for: Five new species of Vibrissina Rondani (Diptera: Tachinidae) from Area de Conservación Guanacaste in Northwestern Costa Rica
Source: Biodivers Data J. 2017 Jul 18;(5):e10967. doi: 10.3897/BDJ.5.e10967 (PMC5521162; doi:10.3897/BDJ.5.e10967)
Supplement: XML Treatment for Vibrissina hallwachsorum [file BDJ.5.e10967-treatment4.xml]

<!DOCTYPE tp:taxon-treatment
  PUBLIC "-//TaxonX//DTD Taxonomic Treatment Publishing DTD v0 20100105//EN" "tax-treatment-NSO.dtd">
<tp:taxon-treatment xmlns:tp="http://www.plazi.org/taxpub"><tp:treatment-meta><mixed-citation publication-type="journal"><person-group><name><surname>Fleming</surname><given-names>AJ</given-names></name><name><surname>Wood</surname><given-names>D. Monty</given-names></name><name><surname>Smith</surname><given-names>M. Alex</given-names></name><name><surname>Dapkey</surname><given-names>Tanya</given-names></name><name><surname>Hallwachs</surname><given-names>Winnie</given-names></name><name><surname>Janzen</surname><given-names>Daniel H.</given-names></name></person-group><article-title>Five new species of <italic><tp:taxon-name><tp:taxon-name-part taxon-name-part-type="genus" reg="Vibrissina">Vibrissina</tp:taxon-name-part></tp:taxon-name></italic> Rondani (<tp:taxon-name><tp:taxon-name-part taxon-name-part-type="order">Diptera</tp:taxon-name-part></tp:taxon-name>: <tp:taxon-name><tp:taxon-name-part taxon-name-part-type="family">Tachinidae</tp:taxon-name-part></tp:taxon-name>) from Area de Conservación Guanacaste in Northwestern Costa Rica</article-title><source>Biodivers Data J</source><day>18</day><month>7</month><year>2017</year><volume>2017</volume><issue>5</issue><pub-id pub-id-type="doi">10.3897/BDJ.5.e10967</pub-id></mixed-citation></tp:treatment-meta><tp:nomenclature><tp:taxon-name><tp:taxon-name-part taxon-name-part-type="genus">Vibrissina</tp:taxon-name-part> <tp:taxon-name-part taxon-name-part-type="species">hallwachsorum</tp:taxon-name-part><object-id xmlns:xlink="http://www.w3.org/1999/xlink" content-type="zoobank" xlink:type="simple" object-id-type="ZooBank">urn:lsid:zoobank.org:act:674B0A7A-528F-4CC2-9421-E908CB20CB7C</object-id></tp:taxon-name><tp:taxon-authority>Fleming &amp; Wood</tp:taxon-authority><tp:taxon-status xmlns:xlink="http://www.w3.org/1999/xlink" xlink:type="simple">sp. n.</tp:taxon-status></tp:nomenclature><tp:treatment-sec sec-type="materials"><title>Materials</title><list list-type="alpha-lower" list-content="occurrences"><list-item><p><bold>Type status:</bold> <named-content xmlns:xlink="http://www.w3.org/1999/xlink" content-type="dwc:typeStatus" xlink:type="simple">Holotype</named-content>. <bold>Occurrence:</bold> occurrenceDetails: <named-content xmlns:xlink="http://www.w3.org/1999/xlink" content-type="dwc:occurrenceDetails" xlink:type="simple"><ext-link ext-link-type="uri" xlink:href="http://janzen.sas.upenn.edu" xlink:type="simple">http://janzen.sas.upenn.edu</ext-link></named-content>; catalogNumber: <named-content xmlns:xlink="http://www.w3.org/1999/xlink" content-type="dwc:catalogNumber" xlink:type="simple">DHJPAR0017884</named-content>; recordedBy: <named-content xmlns:xlink="http://www.w3.org/1999/xlink" content-type="dwc:recordedBy" xlink:type="simple">D.H. Janzen, W. Hallwachs &amp; Gusaneros</named-content>; individualID: <named-content xmlns:xlink="http://www.w3.org/1999/xlink" content-type="dwc:individualID" xlink:type="simple">DHJPAR0017884</named-content>; individualCount: <named-content xmlns:xlink="http://www.w3.org/1999/xlink" content-type="dwc:individualCount" xlink:type="simple">1</named-content>; sex: <named-content xmlns:xlink="http://www.w3.org/1999/xlink" content-type="dwc:sex" xlink:type="simple">female</named-content>; lifeStage: <named-content xmlns:xlink="http://www.w3.org/1999/xlink" content-type="dwc:lifeStage" xlink:type="simple">adult</named-content>; preparations: <named-content xmlns:xlink="http://www.w3.org/1999/xlink" content-type="dwc:preparations" xlink:type="simple">pinned</named-content>; otherCatalogNumbers: <named-content xmlns:xlink="http://www.w3.org/1999/xlink" content-type="dwc:otherCatalogNumbers" xlink:type="simple">ASTAR594-07, 97-SRNP-1013.03, BOLD:ABY9310</named-content>; <bold>Taxon:</bold> scientificName: <named-content xmlns:xlink="http://www.w3.org/1999/xlink" content-type="dwc:scientificName" xlink:type="simple"><tp:taxon-name><tp:taxon-name-part taxon-name-part-type="genus" reg="Vibrissina">Vibrissina</tp:taxon-name-part> <tp:taxon-name-part taxon-name-part-type="species" reg="hallwachsorum">hallwachsorum</tp:taxon-name-part></tp:taxon-name></named-content>; phylum: <named-content xmlns:xlink="http://www.w3.org/1999/xlink" content-type="dwc:phylum" xlink:type="simple"><tp:taxon-name><tp:taxon-name-part taxon-name-part-type="phylum">Arthropoda</tp:taxon-name-part></tp:taxon-name></named-content>; class: <named-content xmlns:xlink="http://www.w3.org/1999/xlink" content-type="dwc:class" xlink:type="simple"><tp:taxon-name><tp:taxon-name-part taxon-name-part-type="class">Insecta</tp:taxon-name-part></tp:taxon-name></named-content>; order: <named-content xmlns:xlink="http://www.w3.org/1999/xlink" content-type="dwc:order" xlink:type="simple"><tp:taxon-name><tp:taxon-name-part taxon-name-part-type="order">Diptera</tp:taxon-name-part></tp:taxon-name></named-content>; family: <named-content xmlns:xlink="http://www.w3.org/1999/xlink" content-type="dwc:family" xlink:type="simple"><tp:taxon-name><tp:taxon-name-part taxon-name-part-type="family">Tachinidae</tp:taxon-name-part></tp:taxon-name></named-content>; genus: <named-content xmlns:xlink="http://www.w3.org/1999/xlink" content-type="dwc:genus" xlink:type="simple"><tp:taxon-name><tp:taxon-name-part taxon-name-part-type="genus">Vibrissina</tp:taxon-name-part></tp:taxon-name></named-content>; specificEpithet: <named-content xmlns:xlink="http://www.w3.org/1999/xlink" content-type="dwc:specificEpithet" xlink:type="simple"><tp:taxon-name><tp:taxon-name-part taxon-name-part-type="genus" reg="Vibrissina"/><tp:taxon-name-part taxon-name-part-type="species" reg="hallwachsorum">hallwachsorum</tp:taxon-name-part></tp:taxon-name></named-content>; scientificNameAuthorship: <named-content xmlns:xlink="http://www.w3.org/1999/xlink" content-type="dwc:scientificNameAuthorship" xlink:type="simple">Fleming &amp; Wood, 2016</named-content>; <bold>Location:</bold> continent: <named-content xmlns:xlink="http://www.w3.org/1999/xlink" content-type="dwc:continent" xlink:type="simple">Central America</named-content>; country: <named-content xmlns:xlink="http://www.w3.org/1999/xlink" content-type="dwc:country" xlink:type="simple">Costa Rica</named-content>; countryCode: <named-content xmlns:xlink="http://www.w3.org/1999/xlink" content-type="dwc:countryCode" xlink:type="simple">CR</named-content>; stateProvince: <named-content xmlns:xlink="http://www.w3.org/1999/xlink" content-type="dwc:stateProvince" xlink:type="simple">Guanacaste</named-content>; county: <named-content xmlns:xlink="http://www.w3.org/1999/xlink" content-type="dwc:county" xlink:type="simple">Sector Cacao</named-content>; locality: <named-content xmlns:xlink="http://www.w3.org/1999/xlink" content-type="dwc:locality" xlink:type="simple">Area de Conservación Guanacaste</named-content>; verbatimLocality: <named-content xmlns:xlink="http://www.w3.org/1999/xlink" content-type="dwc:verbatimLocality" xlink:type="simple">Sendero Nayo</named-content>; verbatimElevation: <named-content xmlns:xlink="http://www.w3.org/1999/xlink" content-type="dwc:verbatimElevation" xlink:type="simple">1090</named-content>; verbatimLatitude: <named-content xmlns:xlink="http://www.w3.org/1999/xlink" content-type="dwc:verbatimLatitude" xlink:type="simple">10.9245</named-content>; verbatimLongitude: <named-content xmlns:xlink="http://www.w3.org/1999/xlink" content-type="dwc:verbatimLongitude" xlink:type="simple">-85.4695</named-content>; verbatimCoordinateSystem: <named-content xmlns:xlink="http://www.w3.org/1999/xlink" content-type="dwc:verbatimCoordinateSystem" xlink:type="simple">Decimal</named-content>; decimalLatitude: <named-content xmlns:xlink="http://www.w3.org/1999/xlink" content-type="dwc:decimalLatitude" xlink:type="simple">10.9245</named-content>; decimalLongitude: <named-content xmlns:xlink="http://www.w3.org/1999/xlink" content-type="dwc:decimalLongitude" xlink:type="simple">-85.4695</named-content>; <bold>Identification:</bold> identifiedBy: <named-content xmlns:xlink="http://www.w3.org/1999/xlink" content-type="dwc:identifiedBy" xlink:type="simple">AJ Fleming</named-content>; dateIdentified: <named-content xmlns:xlink="http://www.w3.org/1999/xlink" content-type="dwc:dateIdentified" xlink:type="simple">2016</named-content>; <bold>Event:</bold> samplingProtocol: <named-content xmlns:xlink="http://www.w3.org/1999/xlink" content-type="dwc:samplingProtocol" xlink:type="simple">Reared from the larvae of the Tenthredinid sawfly, <tp:taxon-name><tp:taxon-name-part taxon-name-part-type="genus" reg="Waldheimia">Waldheimia</tp:taxon-name-part> <tp:taxon-name-part taxon-name-part-type="species" reg="interstitialis">interstitialis</tp:taxon-name-part></tp:taxon-name></named-content>; verbatimEventDate: <named-content xmlns:xlink="http://www.w3.org/1999/xlink" content-type="dwc:verbatimEventDate" xlink:type="simple">05-Jan-1997</named-content>; <bold>Record Level:</bold> language: <named-content xmlns:xlink="http://www.w3.org/1999/xlink" content-type="dwc:language" xlink:type="simple">en</named-content>; institutionCode: <named-content xmlns:xlink="http://www.w3.org/1999/xlink" content-type="dwc:institutionCode" xlink:type="simple">CNC</named-content>; collectionCode: <named-content xmlns:xlink="http://www.w3.org/1999/xlink" content-type="dwc:collectionCode" xlink:type="simple">Insects</named-content>; basisOfRecord: <named-content xmlns:xlink="http://www.w3.org/1999/xlink" content-type="dwc:basisOfRecord" xlink:type="simple">Pinned Specimen</named-content></p></list-item></list></tp:treatment-sec><tp:treatment-sec sec-type="Description"><title>Description</title><p><bold>Male.</bold> Unknown. <bold>Female</bold> (Fig. <xref ref-type="fig" rid="F2449411">5</xref>). Length: 5mm. <bold>Head</bold> (Fig. <xref ref-type="fig" rid="F2449411">5</xref><xref ref-type="fig" rid="F2449417">b</xref>): parafrontal, postorbit, parafacial, face, gena, and postgena gold tomentose; antenna black-brown; arista reddish brown; gena 0.25X eye height; 2 pairs of proclinate orbital bristles; frontal bristles not reaching below lower margin of pedicel; first flagellomere short of facial margin by 2X length of pedicel. <bold>Thorax</bold> (Fig. <xref ref-type="fig" rid="F2449411">5</xref><xref ref-type="fig" rid="F2449416">a</xref>, <xref ref-type="fig" rid="F2449418">c</xref>): dorsum gold tomentose with 4 distinct dorsal vittae visible presuturally, postsuturally vittae smudging together, covering slightly over ½ of postsutural scutum; scutellum gold tomentose over posterior 1/2, up to insertion of scutellar discals; 1 pair of discal scutellar bristles; apical scutellars weak and convergent; 3 strong katepisternal bristles, with ventral katepisternal bristle appearing greatly reduced compared to other 2, but still well developed; anepisternum, anepimeron and katepisternum slightly gold tomentose. Legs: reddish brown on all segments. Wings: smoky gray, bearing 2 short setulae dorsally at the base of R4+5. <bold>Abdomen</bold> (Fig. <xref ref-type="fig" rid="F2449411">5</xref><xref ref-type="fig" rid="F2449416">a</xref>): ground color of abdomen dark brown-black overall; ST1+2 all black; mid-dorsal depression extending to margin of syntergite; anterior margin of T3, T4 and T5 bearing gold tomentum over more than ½ of tergal surface; ST1+2 bearing 1 pair of median marginal bristles; T4 and T5 each bearing 1 complete row of marginal bristles; T3 with 1 pair of median discal bristles; T3, T4, and T5 ventrolaterally flattened; mid-ventral portion of T3–T5 abdominal tergites with a row of strong stout spines.</p></tp:treatment-sec><tp:treatment-sec sec-type="Diagnosis"><title>Diagnosis</title><p><italic><tp:taxon-name><tp:taxon-name-part taxon-name-part-type="genus" reg="Vibrissina">Vibrissina</tp:taxon-name-part> <tp:taxon-name-part taxon-name-part-type="species" reg="hallwachsorum">hallwachsorum</tp:taxon-name-part></tp:taxon-name></italic> <bold>sp. n.</bold> can be differentiated from its congeners by the combination of the following traits: parafacial and parafrontal gold; tergite 5 bearing all black ground color with silver tomentum over its entirety; and only 1 pair of discal bristles on T3.</p></tp:treatment-sec><tp:treatment-sec sec-type="Etymology"><title>Etymology</title><p><italic><tp:taxon-name><tp:taxon-name-part taxon-name-part-type="genus" reg="Vibrissina">Vibrissina</tp:taxon-name-part> <tp:taxon-name-part taxon-name-part-type="species" reg="hallwachsorum">hallwachsorum</tp:taxon-name-part></tp:taxon-name></italic> <bold>sp. n.</bold> is dedicated to Robert and Marianne Hallwachs of Philadelphia, Pennsylvania in recognition of their seminal support in acquiring the buildings in which the INBio national biodiversity inventory collections have grown and thrived since 1989, and which are now donated to the Museo Nacional de Costa Rica.</p></tp:treatment-sec><tp:treatment-sec sec-type="Distribution"><title>Distribution</title><p>Costa Rica, ACG, Prov. Guanacaste, cloud forest, at 1090m.</p></tp:treatment-sec><tp:treatment-sec sec-type="Ecology"><title>Ecology</title><p><bold>Hosts</bold>: reared once from a larva of the sawfly <italic><tp:taxon-name><tp:taxon-name-part taxon-name-part-type="genus" reg="Waldheimia">Waldheimia</tp:taxon-name-part> <tp:taxon-name-part taxon-name-part-type="species" reg="interstitialis">interstitialis</tp:taxon-name-part></tp:taxon-name></italic> (Cameron) (<tp:taxon-name><tp:taxon-name-part taxon-name-part-type="family">Tenthredinidae</tp:taxon-name-part></tp:taxon-name>) feeding on the leaves of <italic><tp:taxon-name><tp:taxon-name-part taxon-name-part-type="genus" reg="Hamelia">Hamelia</tp:taxon-name-part> <tp:taxon-name-part taxon-name-part-type="species" reg="patens">patens</tp:taxon-name-part></tp:taxon-name></italic> Jacq. (<tp:taxon-name><tp:taxon-name-part taxon-name-part-type="family">Rubiaceae</tp:taxon-name-part></tp:taxon-name>).</p></tp:treatment-sec><tp:treatment-sec><!--Section generated to contain objects referenced in tp:taxon-treatment.--><fig-group id="F2449411" position="float" orientation="portrait"><caption><p><italic><tp:taxon-name><tp:taxon-name-part taxon-name-part-type="genus" reg="Vibrissina">Vibrissina</tp:taxon-name-part> <tp:taxon-name-part taxon-name-part-type="species" reg="hallwachsorum">hallwachsorum</tp:taxon-name-part></tp:taxon-name></italic> <bold>sp. n. a–c</bold>: holotype female, voucher code: DHJPAR0017884.</p></caption><fig id="F2449416" position="float" orientation="portrait"><object-id xmlns:xlink="http://www.w3.org/1999/xlink" xlink:type="simple">10.3897/BDJ.5.e10967.figure5a</object-id><label>Figure 5a.</label><caption><p>habitus in dorsal view</p></caption><graphic xmlns:xlink="http://www.w3.org/1999/xlink" xlink:href="bdj-05-e10967-g005_a.jpg" xlink:type="simple" position="float" orientation="portrait" id="oo_69645.jpg"/></fig><fig id="F2449417" position="float" orientation="portrait"><object-id xmlns:xlink="http://www.w3.org/1999/xlink" xlink:type="simple">10.3897/BDJ.5.e10967.figure5b</object-id><label>Figure 5b.</label><caption><p>head in frontal view</p></caption><graphic xmlns:xlink="http://www.w3.org/1999/xlink" xlink:href="bdj-05-e10967-g005_b.jpg" xlink:type="simple" position="float" orientation="portrait" id="oo_69646.jpg"/></fig><fig id="F2449418" position="float" orientation="portrait"><object-id xmlns:xlink="http://www.w3.org/1999/xlink" xlink:type="simple">10.3897/BDJ.5.e10967.figure5c</object-id><label>Figure 5c.</label><caption><p>habitus in lateral view</p></caption><graphic xmlns:xlink="http://www.w3.org/1999/xlink" xlink:href="bdj-05-e10967-g005_c.jpg" xlink:type="simple" position="float" orientation="portrait" id="oo_69647.jpg"/></fig></fig-group><fig id="F2449417" position="float" orientation="portrait"><object-id xmlns:xlink="http://www.w3.org/1999/xlink" xlink:type="simple">10.3897/BDJ.5.e10967.figure5b</object-id><label>Figure 5b.</label><caption><p>head in frontal view</p></caption><graphic xmlns:xlink="http://www.w3.org/1999/xlink" xlink:href="bdj-05-e10967-g005_b.jpg" xlink:type="simple" position="float" orientation="portrait" id="oo_69646.jpg"/></fig><fig id="F2449416" position="float" orientation="portrait"><object-id xmlns:xlink="http://www.w3.org/1999/xlink" xlink:type="simple">10.3897/BDJ.5.e10967.figure5a</object-id><label>Figure 5a.</label><caption><p>habitus in dorsal view</p></caption><graphic xmlns:xlink="http://www.w3.org/1999/xlink" xlink:href="bdj-05-e10967-g005_a.jpg" xlink:type="simple" position="float" orientation="portrait" id="oo_69645.jpg"/></fig><fig id="F2449418" position="float" orientation="portrait"><object-id xmlns:xlink="http://www.w3.org/1999/xlink" xlink:type="simple">10.3897/BDJ.5.e10967.figure5c</object-id><label>Figure 5c.</label><caption><p>habitus in lateral view</p></caption><graphic xmlns:xlink="http://www.w3.org/1999/xlink" xlink:href="bdj-05-e10967-g005_c.jpg" xlink:type="simple" position="float" orientation="portrait" id="oo_69647.jpg"/></fig></tp:treatment-sec></tp:taxon-treatment>
